# Supplementary material for: From Synthesis Optimization to Chelation Mechanism: A Rice Protein Peptide–Calcium Complex Enhances Intestinal Calcium Absorption and Bone Formation via the TRPV6-Calbindin9k Axis
Source: Foods. 2026 Jul 14;15(14):2490. doi: 10.3390/foods15142490 (PMC13409443; doi:10.3390/foods15142490)
Supplement: Supplementary file 1 [file foods-15-02490-s001.zip]

Archive with 1 entries (1 files):
- foods-4389868-supplementary.pdf
